# Supplementary material for: Exploring experiences of swimming and aquatic exercise in individuals with long term health conditions: results from Swim England’s ‘England Swims’ survey
Source: Eur J Public Health. 2026 Jul 10;36(4):ckag075. doi: 10.1093/eurpub/ckag075 (PMC13349663; doi:10.1093/eurpub/ckag075)
Supplement: ckag075_Supplementary_Data [file ckag075_supplementary_data.zip]

Archive with 3 entries (3 files):
- ejph-2025-09-om-0744-File006.docx
- ejph-2025-09-om-0744-File007.docx
- ejph-2025-09-om-0744-File008.docx
